# Supplementary material for: Optimization of Raw Ewes’ Milk High-Pressure Pre-Treatment for Improved Production of Raw Milk Cheese
Source: Foods. 2022 Feb 1;11(3):435. doi: 10.3390/foods11030435 (PMC8834186; doi:10.3390/foods11030435)
Supplement: Supplementary file 1 [file foods-11-00435-s001.zip]

Archive with 1 entries (1 files):
- foods-1557645-supplementary.pdf
